# Supplementary material for: Genetic Diversity and Population Structure Assessed Using Microsatellite (SSR) Markers from Relict Populations of Nuphar pumila (Nymphaeaceae)
Source: Plants (Basel). 2023 Apr 26;12(9):1771. doi: 10.3390/plants12091771 (PMC10181053; doi:10.3390/plants12091771)
Supplement: Supplementary file 1 [file plants-12-01771-s001.zip]

Archive with 1 entries (1 files):
- plants-2324954-SI.pdf
